# Supplementary material for: The Immune Profile of Major Dysmood Disorder: Proof of Concept and Mechanism Using the Precision Nomothetic Psychiatry Approach
Source: Cells. 2022 Mar 31;11(7):1183. doi: 10.3390/cells11071183 (PMC8997660; doi:10.3390/cells11071183)
Supplement: Supplementary file 1 [file cells-11-01183-s001.zip]

Archive with 1 entries (1 files):
- cells-1652950-supplementary.pdf
